# Supplementary material for: Coevolutionary Analysis of Protein Subfamilies by Sequence Reweighting
Source: Entropy (Basel). 2019 Nov 16;21(11):1127. doi: 10.3390/e21111127 (PMC6992422; doi:10.3390/e21111127)
Supplement: Supplementary file 1 [file entropy-21-01127-s001.zip]

Archive with 7 entries (6 files):
- FigS2.pdf
- __MACOSX/
- __MACOSX/._FigS2.pdf
- FigS3.pdf
- __MACOSX/._FigS3.pdf
- FigS1.pdf
- __MACOSX/._FigS1.pdf
